# Supplementary material for: Seasonal Theanine Accumulation and Related Gene Expression in the Roots and Leaf Buds of Tea Plants (Camellia Sinensis L.)
Source: Front Plant Sci. 2019 Oct 30;10:1397. doi: 10.3389/fpls.2019.01397 (PMC6842895; doi:10.3389/fpls.2019.01397)
Supplement: Supplementary file 1 [file Table_1.xlsx]

## Sheet: Table S1
Table S1 Correlation coefficient and p value between the expression of theanine-biosynthesis pathway genes and the thaeanine contents in the roots
	Dec. 12		Mar. 1		Mar. 23		Apr. 13
Gene name	Correlation coefficient	p value	Correlation coefficient	p value	Correlation coefficient	p value	Correlation coefficient	p value
CsGSII-1.1	0.581691	0.3036	-0.216812	0.7261	-0.242965	0.6937	-0.715773	0.1739
CsGSII-1.2	0.247414	0.6882	0.00523216	0.9933	-0.410348	0.4926	0.195724	0.7524
CsGSII-1.3	0.34759	0.5665	0.10202	0.8703	-0.111023	0.8589	0.259219	0.6737
CsGSII-2	-0.269687	0.6608	-0.554791	0.3317	-0.652888	0.2323	-0.681649	0.205
CsGOGAT1	0.725183	0.1656	0.48644	0.406	0.764982	0.1318	0.291339	0.6344
CsGOGAT2	0.828967	0.0827	-0.190245	0.7592	0.00428372	0.9945	-0.283353	0.6441
CsGOGAT3	-0.243502	0.6931	-0.155511	0.8028	-0.452563	0.4441	-0.338369	0.5775
CsGDH2	-0.245696	0.6903	-0.334464	0.5822	-0.325037	0.5936	0.268996	0.6617
CsGDH3	0.675523	0.2107	0.771517	0.1265	0.783976	0.1165	0.78118	0.1188
CsGDH4	0.363766	0.5473	-0.114626	0.8544	-0.275326	0.6539	0.752257	0.1424
CsGGT	-0.322599	0.5965	-0.394387	0.5112	-0.427032	0.4733	0.0410758	0.9477
CsTSI	0.932811	0.02069	0.161238	0.7956	-0.502534	0.3882	0.0515999	0.9343
CsADC1	0.626219	0.2584	0.824833	0.08566	0.616717	0.2679	0.0421898	0.9463
CsADC2	0.191782	0.7573	-0.0336533	0.9572	0.607447	0.2772	0.356511	0.5559

## Sheet: Table S2
Table S2 Correlation coefficient and p value between the expression of theanine-biosynthesis pathway genes and the thaeanine contents in the buds
	Dec. 12		Mar. 1		Mar. 23		Apr. 13
Gene name	Correlation coefficient	p value	Correlation coefficient	p value	Correlation coefficient	p value	Correlation coefficient	p value
CsGSII-1.1	-0.269718	0.6608	-0.6186	0.266	-0.538994	0.3486	0.271491	0.6586
CsGSII-1.2	-0.447433	0.4499	-0.712047	0.1773	-0.721179	0.1691	0.00137631	0.9982
CsGSII-1.3	-0.0454993	0.9421	-0.499081	0.392	-0.83057	0.08156	-0.371997	0.5375
CsGSII-2	-0.118426	0.8496	0.742378	0.1508	0.122643	0.8442	-0.758736	0.137
CsGOGAT1	0.253186	0.6811	0.0169026	0.9785	-0.0643936	0.9181	-0.785955	0.115
CsGOGAT2	0.798811	0.105	0.326558	0.5917	-0.151853	0.8074	-0.0140734	0.9821
CsGOGAT3	-0.232765	0.7063	0.342635	0.5724	-0.115708	0.853	0.0622485	0.9208
CsGDH2	0.0872481	0.8891	-0.0568352	0.9277	-0.144981	0.8161	-0.00854129	0.9891
CsGDH3	0.332957	0.584	-0.417601	0.4842	-0.598693	0.2861	-0.010921	0.9861
CsGDH4	0.743877	0.1495	-0.783656	0.1168	-0.468337	0.4263	-0.687761	0.1993
CsGGT	0.212823	0.7311	-0.646879	0.2381	-0.157481	0.8003	0.793929	0.1088
CsTSI	0.0536669	0.9317	-0.310326	0.6113	0.746452	0.1473	-0.556311	0.3301
CsADC1	0.670046	0.2159	-0.228191	0.712	-0.471125	0.4231	-0.318837	0.601
CsADC2	0.180346	0.7716	-0.514395	0.3752	-0.0938877	0.8806	0.0107432	0.9863

## Sheet: Table S3
Table S3 Correlation coefficient and p value between the expression of amino acid transporter genes and the thaeanine contents in the roots
	Dec. 12		Mar. 1		Mar. 23		Apr. 13
Gene name	Correlation coefficient	p value	Correlation coefficient	p value	Correlation coefficient	p value	Correlation coefficient	p value
CsATL	0.915416	0.02915	0.811269	0.09559	-0.238579	0.6991	0.0189385	0.9759
CsPUT2	0.903481	0.03547	0.908756	0.03263	0.969145	0.006476	0.947106	0.01449
CsUMAMIT	0.891918	0.04196	0.508468	0.3817	-0.162508	0.794	0.797703	0.1058
CsLHT	0.575911	0.3096	0.914882	0.02943	0.713763	0.1757	0.560423	0.3258
CsVAAT	0.536463	0.3513	0.874882	0.05212	0.739618	0.1531	0.257457	0.6759
CsAUX	0.50172	0.3891	0.295897	0.6288	0.171574	0.7826	0.141269	0.8207
CsAAP2	0.239677	0.6978	0.128956	0.8363	0.854733	0.065	0.34478	0.5699
CsProT	0.101314	0.8712	0.121617	0.8455	0.339113	0.5767	0.308521	0.6135
CsPUT1	-0.366682	0.5438	-0.474716	0.4191	-0.541963	0.3454	0.0123151	0.9843
CsPHS	-0.394947	0.5105	-0.43377	0.4656	0.542842	0.3445	0.158228	0.7994
CsAAP9	-0.58514	0.3	-0.217552	0.7252	-0.26933	0.6613	0.113289	0.8561

## Sheet: Table S4
Table S4. Primers used for quantitative RT-PCR in this study
Gene name	Gene ID	Forward primer (5'to 3')	Reverse primer (5' to 3')
CsGSII-1.1	TEA032217.1	CAGCCGGAGATGAATTGTGG	CCCCATCACTCCTCGTAGAC
CsGSII-1.2	TEA032123.1	AGGAAAGCACGAAACAGCTG	TGGAAGTGACAACGTACGGA
CsGSII-1.3	TEA015580.1	CCTAAACCTATTGAGGGTGACTG	TCCTGTAAGCCGACGCTCATT
CsGOGAT-1	TEA003892.1	TGCCAAGGGCAAGAAGGTAG	TCCACACGGAATATGCGAGG
CsGOGAT-2	TEA026779.1	GGGGGCCTTATGATGTACGG	TCCCGTCCAGGTACAGGTAG
CsGOGAT-3	TEA030315.1	TGCTGGTATGACTGGAGGTT	CAACTGCCAGAATAGCGGTA
CsGDH-2	TEA034004.1	AGGACTCGACATTCCAAGCC	CCTCCGGATCAGTTGGATGG
CsGDH-3	TEA006665.1	TCAAGGCGATGTGCAGTACC	CATGCTTCCCAACCCCTCAA
CsGDH-4	TEA009809.1	ATGTGGGACGAAGAGAAGGTG	GCAACACGATTCACTCCCAG
CsGGT	TEA018297.1	GGAGTCAGCTTCAAGATCACG	CAGTAGGCGTCGAGAAGTCAC
GSII-2	TEA028194.1	GTCGCTAATCGCGGTTGTTC	AGCCAATAAGGCCGTCACAA
CsTSI	TEA015198.1	GTTGATGTTTCTGGGCAGCA	CTCACCCACACCAGTCAGAT
CsADC-1	TEA032991.1	CGTTTCACCGCGATTACGAG	AAAAGCTGCCCAATACCCCA
CsADC-2	TEA009777.1	AAGAGTATGCTGCTGCGGTT	GCATTGTATGCTCCACCCGA
CsLHT	TEA003706.1	GCTTGAGCAAAGGGCGAGTT	TTGAGGGCATTTCAGGGGT
CsProT	TEA013759.1	ACTTTCGTGGGTTACTGGGC	CAAGTTGCGAATAGCGAGGG
CsAAP	TEA000756.1	ATCATCGGATCGGCACTTGG	AGGCAAAAGCAATGTCACCG
CsAUX	TEA019802.1	TTCGGGCCTATTAACTCCGC	GCGGAGGCCTTTCTGTAAGT
CsATL	TEA023904.1	GGGCAACTACTGCAGTCTCA	CCACCCCAACAACGCTAACT
CsVAAT	TEA002147.1	TCCTGCGGTCCTCTTGACTA	GAGGCAAGCAAATCTTGGGG
CsUMAMIT	TEA017487.1	GGGACACCAAACTCCTGACA	CATGCTCAGTGGGCTGAAAG
CsPUT1	TEA027224.1	GGTTTCGTCTGCTTTGGGTG	ACAAAACTGGGTAGAGCGCA
CsPUT2	TEA013728.1	TGGACAATGCCCTTTACCCT	ACGGGAAAAGCGAGAAACCA
CsPUT3	TEA015012.1	CCAGAAGGGCGTCCAGAAAG	CATGTGAGAATCCCGGCAGA
CsGAPDH	TEA003029.1	TTGGCATCGTTGAGGGTCT	CAGTGGGAACACGGAAAGC
